# Supplementary material for: CD4+ and CD8+ T cells are not the main driver of Lassa fever pathogenesis in macaques
Source: JCI Insight. 2025 Sep 25;10(22):e199235. doi: 10.1172/jci.insight.199235 (PMC12643512; doi:10.1172/jci.insight.199235)
Supplement: Supporting data values [file jciinsight-10-199235-s225.xlsx]

## Sheet: Fig 2A
CD4+ T cells - blood (cells/μL)
Days post infection	CD4-depleted				CD8-depleted				Control
-7	1005.48	1014.13	1093.9	2017.23	1439.19	660.193	692.632	941.68	1047.08	670.702
-4	0.385211	0.17072	0.501153	0.157439	883.44	327.831	571.26	565.297	1717.08	736.062
-1	1.33668	0.524092	0.426645	0.462874	1019.66	430.779	601.865	608.481	1225.31	781.727
4	0.01	0.01	0.18369	0.080076	143.728	153.2	113.728	129.918	191.746	191.778
7	0.099157	0.164917	0.128249	0.01	422.221	227.458	173.212	298.138	286.161	197.885
10	0.0804	0.01	0.048991	0.039685	403.757	330.333	125.123	241.796	196.649	273.682
12								365.43
14	0.01	0.04421		0.10913

## Sheet: Fig 2B
CD8+ T cells - blood (cells/μL)
Days post infection	CD4-depleted				CD8-depleted				Control
-7	444.966	434.033	544.86	824.11	470.06	457.761	488.05	458.479	466.052	596.66
-4	237.059	202.048	414.521	282.666	0.112093	0.182473	0.225631	0.04578	1013.05	568.221
-1	694.128	512.082	607.674	632.656	0.844091	0.01	0.035393	0.060715	517.742	561.389
4	42.4668	25.5453	63.1283	138.252	0.211885	0.235795	0.037721	0.060217	153.552	126.951
7	100.594	100.187	110.55	177.271	0.01	0.01	0.01	0.01	93.1585	120.191
10	137.121	141.898	337.107	97.2289	0.01	0.01	0.01	0.01	102.139	375.233
12								0.01
14	184.594	162.869		227.427

## Sheet: Fig 2C
CD4-depleting Abs - serum (μg/mL)
Days post infection	CD4-depleted
-7	0.1	0.1	0.1	0.1
-1	665.742	939.966	798.116	1289.93
4	304.992	730.462	736.162	876.951
7	343.103	742.926	836.351	1207.66
10	239.733	341.813	880.435	1304.06
14	160.816	463.846		361.099

## Sheet: Fig 2D
CD8-depleting Abs - serum (μg/mL)
Days post infection	CD8-depleted
-7	0.05	0.05	0.05	0.05
-1	51.0867	86.0188	78.5331	136.813
4	32.2666	50.824	41.2081	59.9891
7	46.5958	67.6996	102.843	69.2643
10	33.1372	37.1033	13.4028	11.8095
11	72.6757		14.4447
12				6.81597

## Sheet: Fig 3A
Days post-infection
CD4-depleted	CD8-depleted	Control
14	11	11
14	14	11
14	11
14	12

## Sheet: Fig 3B
		Disease Score
		Days post infection	CD4-depleted				CD8-depleted				CD4-depleted
		0	0	0	0	0	0	0	0	0	0	0
		1	0	0	0	0	0	0	0	0	0	0
		2	0	0	0	0	0	0	0	0	0	0
		3	0	0	0	0	0	0	0	0	0	0
		4	0	0	0	0	0	0	0	0	5	0
		5	0	0	0	0	0	0	0	0	5	5
		6	15	15	8	8	15	10	3	3	10	10
		7	15	15	8	8	15	15	10	10	15	15
		8	15	15	8	8	17	17	17	17	13	13
		9	17	17	12	12	22	17	17	17	20	20
		10	27	27	17	17	35	30	17	17	27	27
		11	27	27	22	22	45	40	42	42	42	42
		12	27	32	22	22		40		42
		13	22	22	22	22		35
		14	32	32		27

## Sheet: Fig 3C
% initial weight
Days post infection	CD4-depleted				CD8-depleted				Control
0	100	100	100	100	100	100	100	100	100	100
4	100.33	100	100.31	98.48	99.03	101.32	101.22	101.71	100.63	100.31
7	100.65	99.68	101.57	100.3	99.03	100.66	101.53	101.71	101.58	99.39
10	98.37	94.81	99.69	98.48	97.41	96.71	96.02	102.05	97.16	93.25
11					97.41		97.55		97.16	93.87
12								97.27
14	88.93	84.74	93.73	90.55		94.08

## Sheet: Fig 3D
Rectal temperature (°C)
Days post infection	CD4-depleted				CD8-depleted				Control
-14	38.2	38.4	38.8	39	38.5	38.7	37.9	38.5	38.1	38.7
-7	38.2	38.3	38.6	38.7	37.4	39	37.8	38.6	38.9	38.8
-4	38.8	37.9	38.3	37.8	38.5	38.5	37.6	38.5	38.6	37.6
-1	39	38.6	38.4	37.1	38.4	37.7	38.1	38.2	39	38.5
0	38.1	38.4	38.8	37.9	38.5	38.3	37.7	38.4	38.3	37.8
4	39.5	38.4	39	38.8	39.4	39.9	39.2	39.8	39.7	39.1
7	39.7	38.7	39.2	38.7	39.6	40	39.8	39.3	39.9	39.2
10	40.1	39.1	39.4	39.2	39.9	39.3	39	40.1	40	39.1
11					39.2		37.9		39.3	36.5
12								37.3
14	38.8	37.8		38.1

## Sheet: Fig 3E
Respiration rate
Days post infection	CD4-depleted				CD8-depleted				Control
-14	44	36	36	40	48	36	40	40	40	32
-7	36	44	44	40	36	40	44	40	44	32
-4	32	36	28	40	36	28	32	32	40	28
0	24	40	24	32	28	40	32	32	44	30
4	40	40	36	36	48	32	40	32	36	41
7	32	40	28	32	28	28	24	32	40	24
10	36	40	32	24	40	28	32	48	54	48
11					36		32		68	56
12								20
14	28	28		20

## Sheet: Fig 3F
Heart rate
Days post infection	CD4-depleted				CD8-depleted				Control
-14	185	186	188	196	168	183	167	168	168	180
-7	161	182	182	198	139	196	192	170	178	177
-4	173	176	160	170	148	160	180	172	172	148
0	156	144	180	172	144	160	179	171	161	172
4	180	177	163	180	167	173	180	180	167	183
7	185	148	175	163	164	155	197	166	187	176
10	183	172	182	173	188	161	185	175	175	184
11					173		145		161	167
12								148
14	173	149		155

[truncated: 59 more sheets: Fig 4A, Fig 4B, Fig 4C, Fig 4D, Fig 4E, Fig 4F, Fig 4G, Fig 4H, Fig 4I, Fig 4J, Fig 4K, Fig 4L, Fig 4M, Fig 4N, Fig 4O, Fig 4P, Fig 5A, Fig 5B, Fig 5C, Fig 5D …]
